# Supplementary material for: Transcriptome analysis discloses antioxidant detoxification mechanism of Gracilaria bailinae under different cadmium concentrations and stress durations
Source: Front Plant Sci. 2024 Jul 5;15:1371818. doi: 10.3389/fpls.2024.1371818 (PMC11257999; doi:10.3389/fpls.2024.1371818)
Supplement: Supplementary file 2 [file Table_1.xlsx]

## Sheet: Table S1
Table S1 qRT-PCR-based validation of the transcription expression of 11 genes selected from the DEGs.
Symbol	GeneID	Primers used for qRT-PCR		qRT−PCR		RNA−Seq
		Forward primer（5´→3´）	Reverse Primer（5´→3´）	cd1 vs cd2	cd1 vs cd3	cd1 vs cd2	cd1 vs cd3
SODA	Unigene0000049	GCCGATCCCAAAATCAAAGC	CTCTTGGTCAGAATGTCCCG	5.10834	4.40848	2.54861	1.67843
RPL27	Unigene0000240	TGGCCGTAAGGTTTATCGCT	CCTCAGTGCAAACATGGGGA	-7.08341	-16.7919	-3.65789	-9.24673
RpL19	Unigene0000407	CGTCTACGTCTGGCATCTCT	AAAGGGTACAGCCAACGCTA	-2.13846	-4.63688	-1.86734	-2.76981
MPPbeta	Unigene0000466	GTGGCACGTCGTTCATTGTC	GCTGTTTCGTAACGACTGCC	2.15439	0.14806	1.68467	0.10653
GST1	Unigene0001695	TTGGGGGCGATCGAAGATTT	ACCACAGTTCCGCTTCCTTC	12.2875	12.5989	6.46782	6.03654.
CDC48E	Unigene0002583	TTCGTGCCTGAATTGCCTCT	TTGATGCGGCCAGGAAGATT	3.55464	2.3224	2.14789	1.84532
HSP70	Unigene0004563	ATCTTGAACGTGTCGGCTGT	TTCTTGGCCTCAATACGCGA	6.54212	7.76274	3.32598	4.17954
dhmA	Unigene0011988	GCCAACTCCTCTCCCACATC	CGCCACAAACGCAAAACAAC	1.47827	2.02268	0.86537	1.28576
nramp2	Unigene0039972	ACTTTGGCCACGCTAGTGAA	CCGGCCATGGTTCCAGTAAT	10.5472	3.66297	5.89156	2.03698
rpl13	Unigene0041454	TGCTCCATTCCTCTGGCTTG	TGTTGACCACAGAAGACGCA	-6.31295	-4.4743	-4.23652	-2.59734
Nop56	Unigene0041459	TGGTATTCGTGGCATTTCCCT	TTGCAGCTTCAACGATTTGCT	-1.99485	-2.82963	-1.05698	-1.56924
18sRNA	18sRNA gene	TCAACTTTGGATGGTAAGGTATTGG	TTGGATGTGGTAGCCGTTTCT

## Sheet: Table S2
Table S2 Summary of G. bailinae transcriptome sequencing in nine samples.
Sample	Raw Datas	Clean Data	Q20	Q30	GC
cd1-1	50081258	49679970 (99.20%)	0.9747	0.9331	0.5024
cd1-2	52276836	51839140 (99.16%)	0.9748	0.9335	0.5027
cd1-3	39052558	38754602 (99.24%)	0.9766	0.9377	0.5032
cd2-1	36711896	36535762 (99.52%)	0.9771	0.9371	0.509
cd2-2	50279960	50002752 (99.45%)	0.9739	0.9306	0.5044
cd2-3	45135416	44920966 (99.52%)	0.9793	0.9417	0.5087
cd3-1	50609268	50161752 (99.12%)	0.9751	0.9351	0.5129
cd3-2	39337442	39119666 (99.45%)	0.9767	0.9371	0.5156
cd3-3	43076400	42840406 (99.45%)	0.9757	0.9345	0.5141

## Sheet: Table S3
Table S3 Assembly quality statistics of G. bailinae transcriptome
Genes Num	GC percentage	N50 number	N50 length	Max length	Min length	Average length	Total assembled bases
58955	48.8051	15093	2260	30299	202	1965	115859584

## Sheet: Table S4
Tables S4. Histidine metabolic of G. bailinae constructed according to KEGG pathway.
DEGs	Symbol	Unigene	Comparison group (log2FC)
			cd1 vs cd2	cd1 vs cd3
2.4.2.17	HisG, hisZ	Unigene0023936	2	0
		Unigene0035916	3.9	0
3.6.1.31	hisE, hisIE, HIS4	Unigene0010080	3	0
		Unigene0021519	4.5	0
3.5.4.19	hisI, hisIE, HIS4	Unigene0010080	3	0
		Unigene0021519	4.5	0
4.3.2.10	hisF, hisH, HIS7	Unigene0011839	2.9	0
4.2.1.19	hisB	Unigene0015698	5.7	0
2.6.1.9	hisC	Unigene0020612	2.2	0
3.1.3.15	hisB, hisN, IMPL2	Unigene0005949	10.6	0
1.1.1.23	hisD, HIS4	Unigene0010080	3	0
		Unigene0021519	4.5	0
2.1.1.22	CARNMT1	Unigene0033237	2.2	0
		Unigene0030859	2.8	0
Note: 0 indicated that Unigenes of DEGs had not changed.
